# Supplementary material for: MrERF, MrbZIP, and MrSURNod of Medicago ruthenica Are Involved in Plant Growth and Abiotic Stress Response
Source: Front Plant Sci. 2022 Jun 2;13:907674. doi: 10.3389/fpls.2022.907674 (PMC9203031; doi:10.3389/fpls.2022.907674)
Supplement: Supplementary file 9 [file Table_3.XLS]

## Sheet: plant height
	0	3	6	9				0	3	6	9
WT	3.70333	4.67333	6.14333	6.17			WT	3.81667	3.92333	5.82667	5.84			0	3	6	9
MrERF	7.25	10.4533	10.61	11.0867			MrERF	8.23	9.75667	9.86	10.6967		WT	3.68667	3.76	3.98333	4.06
MrbZIP	6.86333	8.84	8.92667	9.2			MrbZIP	6.32667	7.45333	7.56667	8.18667		MrERF	8.26667	8.44667	8.62667	8.82
MrSURNod	5.74333	8.12667	8.22333	8.48667			MrSURNod	5.6	6.92667	7.12667	7.21		MrbZIP	6.88	7.19333	7.28	7.44
													MrSURNod	5.57667	6.00667	6.18	6.69667
error bar	0d	3d	6d	9d			error bar	0d	3d	6d	9d
WT	0.024037	0.078811	0.049103	0.046188			WT	0.034801	0.020276	0.086859	0.092916		error bar	0d	3d	6d	9d
MrERF	0.049329	0.052387	0.086217	0.102686			MrERF	0.056862	0.037565	0.060828	0.092436		WT	0.038442	0.023094	0.024037	0.100167
MrbZIP	0.064893	0.046188	0.038442	0.020817			MrbZIP	0.093868	0.047022	0.061734	0.082125		MrERF	0.049777	0.049103	0.066416	0.051316
MrSURNod	0.074237	0.049777	0.041767	0.048419			MrSURNod	0.073711	0.049103	0.063596	0.069282		MrbZIP	0.055076	0.078387	0.070946	0.056862
													MrSURNod	0.094045	0.063857	0.032146	0.044845

## Sheet: root length
	0	3	6	9
WT	3.72	5.67	5.88333	7.25				0	3	6	9				0	3	6	9
MrERF	5.33333	7.12	9.68	10.3733			WT	3.72	4.53	5.2	5.40667			WT	3.72	3.87	3.94667	4.12667
MrbZIP	5.75667	7.38333	9.86	11.3467			MrERF	5.33333	7.66	9.65333	10.1267			MrERF	5.33333	5.49	5.55667	5.67
MrSURNod	6.40333	8.88667	10.4167	12.08			MrbZIP	5.75667	7.07333	8.69333	10.9367			MrbZIP	5.75667	5.68333	5.64667	5.78
							MrSURNod	6.40333	6.95	6.58667	6.72333			MrSURNod	6.40333	6.94333	6.98	6.99333
error bar	0d	3d	6d	9d
WT	0.134536	0.025166	0.018559	0.047258			error bar	0d	3d	6d	9d			error bar	0d	3d	6d	9d
MrERF	0.06888	0.023094	0.125831	0.063857			WT	0.134536	0.051316	0.106927	0.10729			WT	0.134536	0.015275	0.075351	0.128106
MrbZIP	0.069841	0.024037	0.015275	0.172466			MrERF	0.06888	0.118462	0.175721	0.057831			MrERF	0.06888	0.066583	0.240093	0.20502
MrSURNod	0.075351	0.031798	0.125742	0.075498			MrbZIP	0.069841	0.027285	0.125742	0.049777			MrbZIP	0.069841	0.120324	0.053645	0.1861
							MrSURNod	0.075351	0.056862	0.06888	0.112151			MrSURNod	0.075351	0.027285	0.070946	0.134454

## Sheet: root number
	0	3	6	9
WT	8.67	14.67	17.67	17.67				0	3	6	9				0	3	6	9
MrERF	21	31.33	37.33	49.67			WT	8.67	14.33	16.67	17.67			WT	8.67	9.33	16.67	17.33
MrbZIP	15.67	25.67	30.67	37.67			MrERF	21	30.67	39	50.33			MrERF	21	24.67	28.33	27.67
MrSURNod	11.33	19	24.33	29.67			MrbZIP	15.67	23.33	32.33	32.67			MrbZIP	15.67	16.67	23.33	23.33
							MrSURNod	11.33	20	21.33	22.67			MrSURNod	11.33	12.33	19.67	19.67
error bar	0d	3d	6d	9d
WT	0.333	0.882	0.333	0.667			error bar	0d	3d	6d	9d			error bar	0d	3d	6d	9d
MrERF	0.577	0.882	0.667	0.667			WT	0.333	0.333	0.333	0.333			WT	0.333	0.333	0.667	0.333
MrbZIP	0.333	1.202	0.667	1.202			MrERF	0.577	1.202	0.577	0.882			MrERF	0.577	0.667	1.202	0.882
MrSURNod	0.333	1.528	0.333	1.202			MrbZIP	0.333	0.333	1.202	1.202			MrbZIP	0.333	0.667	0.333	0.333
							MrSURNod	0.333	1.155	0.882	0.333			MrSURNod	0.333	0.333	0.333	0.333

## Sheet: root-shoot ratio
	0	3	6	9
WT	0.16767	0.18833	0.21833	0.25433				0	3	6	9					0	3	6	9
MrERF	0.336	0.482	0.53067	0.57333			WT	0.16767	0.19133	0.21267	0.26733				WT	0.16767	0.16433	0.17433	0.19133
MrbZIP	0.28333	0.36067	0.389	0.411			MrERF	0.336	0.471	0.51233	0.549				MrERF	0.336	0.329	0.34767	0.35967
MrSURNod	0.26733	0.297	0.34067	0.36833			MrbZIP	0.28333	0.36967	0.385	0.412				MrbZIP	0.28333	0.294	0.276	0.28
							MrSURNod	0.26733	0.26767	0.282	0.274				MrSURNod	0.26733	0.26167	0.27633	0.27933
error bar	0d	3d	6d	9d
WT	0.006566	0.004055	0.004978	0.004807			error bar	0d	3d	6d	9d				error bar	0d	3d	6d	9d
MrERF	0.012583	0.007	0.001453	0.004096			WT	0.006566	0.00393	0.002333	0.002728				WT	0.006566	0.006566	0.002333	0.008007
MrbZIP	0.001202	0.004177	0.006083	0.009866			MrERF	0.012583	0.003215	0.005925	0.010536				MrERF	0.012583	0.002646	0.004372	0.001333
MrSURNod	0.000882	0.007095	0.00491	0.006692			MrbZIP	0.001202	0.000882	0.003055	0.000577				MrbZIP	0.001202	0.004509	0.012	0.009074
							MrSURNod	0.000882	0.002603	0.009539	0.007024				MrSURNod	0.000882	0.005457	0.008686	0.00318

## Sheet: fresh weight
	0	3	6	9			0	3	6	9			0	3	6	9
WT	1.09733	1.79237	1.9344	1.94303		WT	1.09733	1.82747	1.95127	1.96203		WT	1.09733	1.1039	1.0916	1.06027
MrERF	2.77357	4.3681	4.51183	5.51547		MrERF	2.77357	4.18473	4.2143	4.92937		MrERF	2.77357	2.95277	2.9661	3.05257
MrbZIP	2.29087	3.65627	3.9123	4.52197		MrbZIP	2.29087	2.9825	3.39883	3.907		MrbZIP	2.29087	2.26883	2.28293	2.29963
MrSURNod	1.9135	2.82557	3.28533	3.72147		MrSURNod	1.9135	1.9973	2.71927	2.80947		MrSURNod	1.9135	1.90067	1.95063	2.16673
error bar	0d	3d	6d	9d		error bar	0d	3d	6d	9d		error bar	0d	3d	6d	9d
WT	0.0091968	0.0125797	0.0047721	0.0048326		WT	0.0091968	0.0139218	0.0284113	0.0178311		WT	0.0091968	0.0356697	0.0336219	0.0135181
MrERF	0.0038954	0.00845	0.0328185	0.0130646		MrERF	0.0038954	0.0300146	0.0290435	0.0172179		MrERF	0.0038954	0.0022003	0.0039128	0.0413778
MrbZIP	0.0156454	0.0537282	0.0065033	0.0176244		MrbZIP	0.0156454	0.0017039	0.0265495	0.0385052		MrbZIP	0.0156454	0.0280729	0.0329069	0.0240732
MrSURNod	0.0285911	0.0395518	0.0140564	0.0366713		MrSURNod	0.0285911	0.0324395	0.0180677	0.0110038		MrSURNod	0.0285911	0.0220494	0.0059513	0.0307577
