# Supplementary material for: MrERF, MrbZIP, and MrSURNod of Medicago ruthenica Are Involved in Plant Growth and Abiotic Stress Response
Source: Front Plant Sci. 2022 Jun 2;13:907674. doi: 10.3389/fpls.2022.907674 (PMC9203031; doi:10.3389/fpls.2022.907674)
Supplement: Supplementary file 10 [file Table_4.XLS]

## Sheet: seeds yield
		error bar
WT	0.037	0.002074
MrERF	0.5074	0.016373
MrbZIP	0.1978	0.029674
MrSURNod	0.087	0.003661

## Sheet: SOD
	0	3	6	9				0	3	6	9				0	3	6	9
WT	17.9607	22.1177	30.1177	42.0393			WT	17.9607	20.235	24.1567	37.255			WT	17.9607	27.0587	34.9807	36.863
MrERF	20.0783	28.7843	42.745	64.0783			MrERF	20.0783	27.0587	41.8823	63.3723			MrERF	20.0783	31.3727	41.7257	44.1567
MrbZIP	19.7647	24.3137	37.255	56.3137			MrbZIP	19.7647	24.0783	34.7453	51.059			MrbZIP	19.7647	33.1763	38.902	37.8037
MrSURNod	19.294	24.0783	34.196	51.294			MrSURNod	19.294	20.4707	27.5293	38.1177			MrSURNod	19.294	31.059	50.353	60.392
error bar	0d	3d	6d	9d			error bar	0d	3d	6d	9d			error bar	0d	3d	6d	9d
WT	0.341753	0.622633	0.543575	0.47736			WT	0.341753	0.950896	0.477058	0.565517			WT	0.341753	0.756301	0.415068	0.683774
MrERF	1.42688	0.43668	0.549214	0.477058			MrERF	1.42688	0.359296	0.543575	0.818973			MrERF	1.42688	0.829884	0.565748	0.612379
MrbZIP	1.02553	0.904714	0.414816	0.341753			MrbZIP	1.02553	0.28299	0.341753	0.950896			MrbZIP	1.02553	0.489832	0.341715	0.415068
MrSURNod	0.407609	0.477058	0.612657	0.359514			MrEURNod	0.407609	0.407321	0.679253	1.08686			MrSURNod	0.407609	0.359514	0.489752	0.565517

## Sheet: POD
	0d	3d	6d	9d			0d	3d	6d	9d
WT	2970.67	3162.67	4117.33	4714.67		WT	2970.67	3322.67	4117.33	4618.67			0d	3d	6d	9d
MrERF	2837.33	4464	5898.67	7173.33		MrERF	2837.33	4085.33	6138.67	7066.67		WT	2970.67	3962.67	5706.67	4912
MrbZIP	2938.67	4106.67	5360	6314.67		MrbZIP	2938.67	3909.33	4618.67	6037.33		MrERF	2837.33	4602.67	6442.67	5952
MrSURNod	2933.33	3792	4853.33	5530.67		MrSURNod	2933.33	3386.67	4064	4965.33		MrbZIP	2938.67	4368	5610.67	5029.33
												MrSURNod	2933.33	4330.67	5722.67	6336
error bar	0d	3d	6d	9d		error bar	0d	3d	6d	9d
WT	29.6947	26.6667	14.1107	29.6947		WT	29.6947	29.6947	52.5272	32.4414		error bar	0d	3d	6d	9d
MrERF	29.6947	18.4752	19.2296	28.2213		MrERF	29.6947	74.6667	61.507	42.6667		WT	29.6947	78.5649	23.2475	57.6888
MrbZIP	45.568	32.4414	57.6888	50.8768		MrbZIP	45.568	45.568	68.0914	43.6552		MrERF	29.6947	43.6552	14.1107	36.9504
MrSURNod	19.2296	18.4752	43.6552	32.4414		MrSURNod	19.2296	74.6667	9.2376	46.4949		MrbZIP	45.568	46.188	74.093	50.8768
												MrSURNod	19.2296	37.3333	37.3333	24.4404

## Sheet: MDA
	0	3	6	9				0	3	6	9				0	3	6	9
WT	20.0877	24.7997	34.1977	63.2737			WT	20.0877	29.0817	45.7303	67.4827			WT	20.0877	32.1603	63.4083	87.5077
MrERF	18.346	18.6187	24.6353	40.8203			MrERF	18.346	23.073	30.8977	44.3587			MrERF	18.346	27.1393	51.4833	71.1893
MrbZIP	19.0027	21.272	27.5777	47.3743			MrbZIP	19.0027	25.1067	37.3237	55.5483			MrbZIP	19.0027	34.1977	60.443	66.3263
MrSURNod	18.6187	21.7953	30.4793	51.9793			MrSURNod	18.6187	29.0513	42.6053	62.617			MrSURNod	18.6187	27.836	44.6803	56.5217
error bar	0d	3d	6d	9d			error bar	0d	3d	6d	9d			error bar	0d	3d	6d	9d
WT	0.922789	0.487864	0.611997	0.83349			WT	0.922789	0.531573	0.678356	0.757433			WT	0.922789	0.493991	1.70525	1.18965
MrERF	1.09436	0.898194	0.349066	0.702434			MrERF	1.09436	0.362985	0.430365	1.28557			MrERF	1.09436	0.51206	0.69424	0.513039
MrbZIP	0.619016	0.614812	0.275549	0.682829			MrbZIP	0.619016	0.126962	0.263474	1.17167			MrbZIP	0.619016	0.611997	0.584872	1.32728
MrSURNod	0.932155	0.408769	0.154052	0.880461			MrSURNod	0.932155	1.44074	0.688946	0.827366			MrSURNod	0.932155	0.997292	0.479971	0.732759

## Sheet: soluble sugar
	0	3	6	9				0	3	6	9			0	3	6	9
WT	17.922	20.3333	31.9647	35.6527			WT	17.922	32.8153	38.2057	39.553		WT	17.922	33.1703	47.0003	41.8227
MrERF	26.078	39.553	74.6597	107.709			MrERF	26.078	58.4893	85.0143	113.241		MrERF	26.078	49.695	60.2623	49.4113
MrbZIP	23.454	36.22	63.454	81.8937			MrbZIP	23.454	48.5603	68.631	93.0283		MrbZIP	23.454	45.936	58.2767	46.5033
MrSURNod	20.759	32.0353	46.078	56.362			MrSURNod	20.759	36.7163	44.0213	44.7307		MrSURNod	20.759	51.1133	67.851	76.3617
error bar	0d	3d	6d	9d			error bar	0d	3d	6d	9d		error bar	0d	3d	6d	9d
WT	0.511434	0.431575	0.187533	0.375382			WT	0.511434	0.375382	1.11454	0.368349		WT	0.511434	0.443075	0.885909	0.255671
MrERF	0.308908	0.368349	0.805524	0.740384			MrERF	0.308908	0.683818	0.799257	0.799272		MrERF	0.308908	0.37513	0.905593	0.255671
MrbZIP	0.187848	0.37513	0.698711	0.614012			MrbZIP	0.187848	0.580284	0.496429	0.985488		MrbZIP	0.187848	0.368349	0.443075	0.309176
MrSURNod	0.187848	0.187533	0.431301	0.491325			MrSURNod	0.187848	0.431402	0.245663	0.464917		MrSURNod	0.187848	0.55393	0.324817	1.07088
					0d
					5.87333
					6.277
					12.6613
					10.1077
					8.965
					0d
					5.87333

## Sheet: proline
	0	3	6	9			0	3	6	9				0	3	6	9
WT	5.87333	10.578	12.191	21.1963		WT	5.87333	9.032	11.0483	17.0297			WT	5.87333	9.16667	10.645	11.9893
MrERF	12.6613	18.172	24.153	30.5377		MrERF	12.6613	17.164	23.347	31.008			MrERF	12.6613	12.7287	17.903	19.113
MrbZIP	10.1077	13.804	19.9193	24.758		MrbZIP	10.1077	12.7287	20.121	26.1697			MrbZIP	10.1077	10.5777	15.484	14.6773
MrSURNod	8.965	12.1233	17.0297	21.9353		MrSURNod	8.965	10.9143	13.535	18.172			MrSURNod	8.965	14.3413	19.247	25.363
error bar	0d	3d	6d	9d		error bar	0d	3d	6d	9d			error bar	0d	3d	6d	9d
WT	0.292926	0.177832	0.408696	0.242219		WT	0.292926	0.232672	0.232961	0.17758			WT	0.292926	0.440543	0.232672	0.355413
MrERF	0.116336	0.408696	0.349297	0.484577		MrERF	0.116336	0.242127	0.349297	0.581969			MrERF	0.116336	0.24245	0.232672	0.308015
MrbZIP	0.134333	0.177832	0.232961	0.232672		MrbZIP	0.134333	0.134333	0.349297	0.419616			MrbZIP	0.134333	0.292926	0.232672	0.349008
MrSURNod	0.177832	0.292926	0.242219	0.232961		MrSURNod	0.177832	0.292926	0.269	0.408696			MrSURNod	0.177832	0.242219	0.484669	0.349297
