# Supplementary material for: MrERF, MrbZIP, and MrSURNod of Medicago ruthenica Are Involved in Plant Growth and Abiotic Stress Response
Source: Front Plant Sci. 2022 Jun 2;13:907674. doi: 10.3389/fpls.2022.907674 (PMC9203031; doi:10.3389/fpls.2022.907674)
Supplement: Supplementary file 11 [file Table_5.XLS]

## Sheet: germination rate
	WT	MrERF	MrbZIP	MrSURNod			WT	MrERF	MrbZIP	MrSURNod
0mmol/L	0.8733	0.9	0.92	0.86		0mmol/L	0.8733	0.9	0.92	0.86
100mmol/L	0.66	0.9067	0.88	0.8133		100mmol/L	0.1267	0.8933	0.4933	0.1467
150mmol/L	0.4533	0.7	0.6933	0.5467		150mmol/L	0.02	0.58	0.3467	0.04
200mmol/L	0.18	0.54	0.5133	0.38		200mmol/L	0	0.4267	0.1867	0
error bar	WT	MrERF	MrbZIP	MrSURNod		error bar	WT	MrERF	MrbZIP	MrSURNod
0mmol/L	0.02404	0.02309	0.01155	0.02309		0mmol/L	0.02404	0.02309	0.01155	0.02309
100mmol/L	0.04163	0.02404	0.02	0.01764		100mmol/L	0.01764	0.01764	0.02404	0.01764
150mmol/L	0.01764	0.02309	0.03528	0.01764		150mmol/L	0.01155	0.02309	0.02404	0.01155
200mmol/L	0.02309	0.02309	0.01764	0.02309		200mmol/L	0	0.02906	0.01764	0

## Sheet: relative expression
MrERF		Control	Treatment	error bar	Control	Treatment		MrERF	Control	Treatment	error bar	Control	Treatment			MrERF	Control	Treatment	error bar	Control	Treatment
	0	2.697	2.713	0d	0.2625	0.335108		0	2.697	2.85033	0d	0.2625	0.164281			0	2.697	2.65133	0d	0.2625	0.14937
	3	2.894	43.2817	3d	0.297923	0.96286		3	2.894	37.694	3d	0.297923	1.46602			3	2.894	21.408	3d	0.297923	0.984167
	6	4.734	29.945	6d	0.164992	1.38963		6	4.734	26.754	6d	0.164992	2.03276			6	4.734	20.6807	6d	0.164992	0.897996
	9	3.39233	50.089	9d	0.292767	1.37074		9	3.39233	47.22	9d	0.292767	2.01253			9	3.39233	22.65	9d	0.292767	1.42235
								MrbZIP	Control	Treatment	error bar	Control	Treatment
								0	3.225	3.38367	0d	0.230261	0.228988
								3	2.83433	30.0877	3d	0.140154	0.725403			MrbZIP	Control	Treatment	error bar	Control	Treatment
		Control	Treatment	error bar	Control	Treatment		6	2.63367	21.532	6d	0.302563	0.860991			0	3.225	3.50267	0d	0.230261	0.34441
MrbZIP	0	3.225	3.22833	0d	0.230261	0.503452		9	2.76267	45.4433	9d	0.558647	1.03649			3	2.83433	17.417	3d	0.140154	1.0903
	3	2.83433	33.0093	3d	0.140154	1.1046										6	2.63367	18.188	6d	0.302563	2.10353
	6	2.63367	23.7057	6d	0.302563	0.986645										9	2.76267	18.3053	9d	0.558647	1.72903
	9	2.76267	43.3857	9d	0.558647	1.20997
	MrSURNod	Control	Treatment	error bar	Control	Treatment		MrSURNod	Control	Treatment	error bar	Control	Treatment
	0	6.636	6.865	0d	0.496716	0.284419		0	6.636	6.865	0d	0.496716	0.284419
	3	6.47167	28.7573	3d	0.492809	1.15806		3	6.47167	18.7573	3d	0.492809	1.15806			MrSURNod	Control	Treatment	error bar	Control	Treatment
	6	6.99067	29.0633	6d	0.239126	1.13227		6	6.99067	16.9947	6d	0.239126	1.00526			0	6.636	6.84033	0d	0.496716	0.3199
	9	7.906	38.7023	9d	0.196271	1.71994		9	7.906	18.7323	9d	0.196271	1.74216			3	6.47167	17.5133	3d	0.492809	1.04615
																6	6.99067	13.1033	6d	0.239126	0.782352
																9	7.906	24.463	9d	0.196271	1.62663
